# Supplementary material for: Genome-Wide Dissection of Sorghum B3 Transcription Factor Family Identifies SbLAV1 as a Critical Transcriptional Regulator of Starch Biosynthesis in Developing Sorghum Grains
Source: Plants (Basel). 2025 Jun 3;14(11):1701. doi: 10.3390/plants14111701 (PMC12157820; doi:10.3390/plants14111701)
Supplement: Supplementary file 1 [file plants-14-01701-s001.zip]

Archive with 8 entries (8 files):
- Figure S1.jpg
- Figure S2.jpg
- Figure S3.jpg
- Figure S4.jpg
- Figure S5.jpg
- Table S1 Gene information and physicochemical properties of sorghum B3 family.xlsx
- Table S2 The FPKM values of all sorghum B3 genes.xlsx
- Table S3 Primer sequences for this muscripts.xlsx
