# Supplementary material for: Genome-Wide Dissection of Sorghum B3 Transcription Factor Family Identifies SbLAV1 as a Critical Transcriptional Regulator of Starch Biosynthesis in Developing Sorghum Grains
Source: Plants (Basel). 2025 Jun 3;14(11):1701. doi: 10.3390/plants14111701 (PMC12157820; doi:10.3390/plants14111701)
Supplement: Supplementary file 1 [file plants-14-01701-s001.zip › Table S1 Gene information and physicochemical properties of sorghum B3 family.xlsx]

## Sheet: Sheet1
Table S1. Gene information and physicochemical properties of sorghum B3 family
Gene ID	Gene Name	Initial position	End position	Amino acid length/aa	Protein molecular weight/kDa	PI	Subcellular localization
SORBI_3001G217300	SbARF1	20193885	20200737	689	75.4049	6.49	Nuclear
SORBI_3002G290600	SbARF2	66893100	66897299	663	72.6932	8.22	Nuclear
SORBI_3003G003800	SbARF3	386717	393211	688	76.895	5.97	Nuclear
SORBI_3003G251700	SbARF4	58973933	58982788	673	73.8883	6.11	Nuclear
SORBI_3003G411900	SbARF5	71916718	71925752	704	78.7021	6.96	Nuclear
SORBI_3004G037800	SbARF6	3057815	3067110	1070	119.87	6.01	Nuclear
SORBI_3004G221400	SbARF7	57170865	57175577	708	76.0879	6.63	Nuclear
SORBI_3006G149600	SbARF8	51103992	51108790	722	78.1082	8.27	Nuclear
SORBI_3006G255300	SbARF9	59259845	59268545	946	103.75	5.85	Nuclear
SORBI_3006G262100	SbARF10	59706061	59715686	819	91.0512	5.94	Nuclear
SORBI_3006G278900	SbARF11	60926659	60932407	518	56.2848	5.7	Nuclear
SORBI_3007G203500	SbARF12	63408040	63416690	1095	121.249	6.11	Nuclear
SORBI_3008G096000	SbARF13	45231621	45239932	839	92.454	6.27	Nuclear
SORBI_3008G169400	SbARF14	60367853	60375737	895	98.6095	5.65	Nuclear
SORBI_3009G196900	SbARF15	54741400	54749313	676	73.4636	6.23	Nuclear
SORBI_3009G231800	SbARF16	57186679	57194389	739	80.8541	7.58	Nuclear
SORBI_3010G073600	SbARF17	6014184	6023986	1053	116.455	6.16	Nuclear
SORBI_3010G253300	SbARF18	59217948	59227992	1159	128.163	6.27	Nuclear
SORBI_3002G161600	SbLAV1	49916726	49921035	402	43.7061	6.85	Nuclear
SORBI_3002G339800	SbLAV2	70686651	70695575	968	106.257	8.58	Chloroplast
SORBI_3002G418200	SbLAV3	76599483	76606392	957	104.988	6.68	Nuclear
SORBI_3003G275400	SbLAV4	61160853	61165496	392	42.6607	9.53	Chloroplast
SORBI_3003G398200	SbLAV5	70761577	70766190	701	74.2506	5.61	Nuclear
SORBI_3006G266400	SbLAV6	59997943	60003083	451	49.3902	6.85	Nuclear
SORBI_3007G000400	SbLAV7	68387	72349	371	40.0808	6.1	Nuclear
SORBI_3001G313800	SbRAV1	60096593	60097417	274	29.6198	9.91	Nuclear
SORBI_3001G528200	SbRAV2	79213691	79218457	330	35.8842	9.49	Nuclear
SORBI_3004G280500	SbRAV3	62291757	62293326	434	45.794	8.69	Nuclear
SORBI_3005G041400	SbRAV4	3828689	3830484	274	30.7801	6.73	Nuclear
SORBI_3006G190400	SbRAV5	54458421	54463486	420	44.7469	5.97	Nuclear
SORBI_3007G047500	SbRAV6	4761522	4763508	253	27.305	4.88	Nuclear
SORBI_3007G083900	SbRAV7	10123341	10124417	279	31.7338	8.39	Cytoplasmic
SORBI_3007G090100	SbRAV8	12803567	12804424	285	32.1581	9.15	Nuclear
SORBI_3008G041100	SbRAV9	3974205	3975994	320	35.3139	8.8	Chloroplast
SORBI_3009G048201	SbRAV10	4604148	4605278	161	17.6718	7.73	Nuclear
SORBI_3009G221400	SbRAV11	56453661	56457180	408	43.0366	9.58	Cytoplasmic
SORBI_3010G006000	SbRAV12	492191	492907	238	26.6781	9.54	Nuclear
SORBI_3010G006100	SbRAV13	495563	498714	205	22.9611	10.15	Nuclear
SORBI_3001G164800	SbREM1	13620959	13623105	376	42.5659	6.63	Cytoplasmic
SORBI_3001G165000	SbREM2	13669398	13679600	312	36.1139	9.51	Nuclear
SORBI_3001G165100	SbREM3	13704311	13706217	313	35.6219	9.31	Nuclear
SORBI_3001G165200	SbREM4	13708662	13711220	312	35.6374	9.21	Nuclear
SORBI_3001G165301	SbREM5	13722101	13725141	316	36.4356	9.89	Nuclear
SORBI_3001G165401	SbREM6	13728990	13731609	337	38.1042	9.73	Nuclear
SORBI_3001G165500	SbREM7	13755781	13758493	554	61.8985	8.95	Nuclear
SORBI_3001G165700	SbREM8	13772129	13775806	513	58.1384	7.5	Nuclear
SORBI_3001G166000	SbREM9	13788007	13791618	343	38.4115	8	Cytoplasmic
SORBI_3001G166900	SbREM10	1390034	13906167	721	81.6278	8.93	Nuclear
SORBI_3001G459400	SbREM11	73514670	73516403	264	30.2223	6.2	Cytoplasmic
SORBI_3001G479600	SbREM12	75143773	75145776	239	26.825	9.3	Nuclear
SORBI_3002G142000	SbREM13	23179688	23185691	490	54.6205	5.03	Nuclear
SORBI_3003G005500	SbREM14	472167	477341	442	48.9347	9.48	Nuclear
SORBI_3003G203800	SbREM15	53387226	53389397	262	29.7843	5.25	Nuclear
SORBI_3003G203833	SbREM16	53390198	53390866	109	11.935	4.75	Cytoplasmic
SORBI_3003G204200	SbREM17	53414318	53419766	251	28.6075	6.48	Nuclear
SORBI_3003G281100	SbREM18	61595037	61599498	390	44.2986	9.4	Nuclear
SORBI_3003G281300	SbREM19	61620333	61624955	738	84.0807	6.96	Nuclear
SORBI_3003G393600	SbREM20	70468097	70470646	684	75.2146	5.23	Nuclear
SORBI_3004G204000	SbREM21	55566314	55571371	999	112.416	8.92	Nuclear
SORBI_3005G073500	SbREM22	8891628	8895542	480	53.5205	9.12	Nuclear
SORBI_3006G022000	SbREM23	3894986	3898441	552	62.0826	9.64	Nuclear
SORBI_3006G050900	SbREM24	38024503	38025888	194	21.0233	9.5	Chloroplast
SORBI_3006G217500	SbREM25	56508212	56510906	228	25.6815	9.07	Cytoplasmic
SORBI_3007G076800	SbREM26	8887731	8890251	230	26.324	9.43	Cytoplasmic
SORBI_3008G148600	SbREM27	58193309	58197051	487	55.292	9.61	Cytoplasmic
SORBI_3008G148700	SbREM28	58200637	58210149	507	57.0456	9.19	Cytoplasmic
SORBI_3008G148900	SbREM29	58211213	58224726	776	88.2985	8.24	Nuclear
SORBI_3008G149100	SbREM30	58236294	58241725	378	44.0536	8.64	Nuclear
SORBI_3008G149300	SbREM31	58254761	58257541	361	41.8836	7.99	Nuclear
SORBI_3008G149400	SbREM32	58258154	58260758	367	42.2702	8.89	Nuclear
SORBI_3008G191800	SbREM33	62544046	62545439	297	31.7288	8.92	Chloroplast
SORBI_3009G057600	SbREM34	5881028	5886282	534	60.5488	8.7	Nuclear
SORBI_3009G093000	SbREM35	22578454	22580153	245	27.158	8.91	Chloroplast
SORBI_3009G175800	SbREM36	53088539	53093937	280	31.5224	9.34	Nuclear
SORBI_3010G008300	SbREM37	677911	678608	193	20.9457	4.94	Chloroplast
SORBI_3010G198200	SbREM38	54136938	54139325	408	44.4737	9.28	Chloroplast
