# Supplementary material for: Genome-Wide Dissection of Sorghum B3 Transcription Factor Family Identifies SbLAV1 as a Critical Transcriptional Regulator of Starch Biosynthesis in Developing Sorghum Grains
Source: Plants (Basel). 2025 Jun 3;14(11):1701. doi: 10.3390/plants14111701 (PMC12157820; doi:10.3390/plants14111701)
Supplement: Supplementary file 1 [file plants-14-01701-s001.zip › Table S2 The FPKM values of all sorghum B3 genes.xlsx]

## Sheet: Sheet1
Table S2. The FPKM values of all sorghum B3 genes
gene_id	Root	L_FLS	L_JS	L_HS	L_15DAP	LS_HS	LS_15DAP	LV_HS	LV_15DAP	S_JS	S_HS	S_15DAP	PInf	Inf_HS	Se_5DAP	Se_10DAP	Se_15DAP	Se_20DAP	Se_25DAP	En_15DAP
SbARF1	12.7675	2.5471	1.71587	1.76998	2.07041	12.2488	6.42535	3.6946	2.18571	13.7792	13.1314	15.054	7.19153	18.882	56.047	77.6534	41.9946	29.0979	41.6567	6.88295
SbARF2	0	0	0	0	0.0701002	0.0205411	0	0	0	0	0	0	0	0	0.0526696	0.0215443	0	0.150069	0.0655562	0
SbARF3	9.59629	9.20645	4.23125	8.5277	5.47977	9.6896	4.05394	8.6081	3.84696	3.39353	2.26266	2.53316	1.87889	18.764	2.47269	3.86189	6.27505	4.8542	4.0864	2.60424
SbARF4	2.92602	1.55834	0.251602	1.12119	0.80883	2.99992	2.26071	1.73998	1.67827	1.29988	2.61788	2.78946	19.1228	2.4902	3.53805	4.71967	5.30111	3.79988	4.46069	2.11437
SbARF5	35.6194	167.197	530.032	127.408	214.029	69.0005	144.682	106.433	240.824	109.774	86.4493	109.2	138.716	55.5117	45.8884	44.6617	50.7811	40.3819	58.3822	44.4094
SbARF6	12.3683	0.385804	0.0495862	0.409197	0.148488	86.0586	19.8279	3.24012	0.409711	22.9674	15.6761	47.1398	25.4476	19.2143	27.6093	9.14055	9.69197	6.09207	5.51366	4.93378
SbARF7	76.842	1.29679	42.7429	2.36483	0.91447	3.40847	3.86849	3.49318	3.30648	13.6206	3.91563	0.847766	11.691	8.48954	18.7024	26.2725	9.73245	4.90987	10.7241	2.8852
SbARF8	0.934987	2.17854	3.71885	2.96659	3.32995	5.1827	10.7495	1.85356	5.58356	2.158	1.98296	1.2073	0.684971	0.751161	1.83203	0.905973	1.88883	0.958284	5.76874	0.324093
SbARF9	0.770372	0	0.0609983	0.0402698	0.0107448	0.0188909	0.0344348	0.136813	0.0210002	0.28774	0	0	20.5134	0.364699	0.0242193	0.326925	1.38455	1.20072	2.03479	0.191373
SbARF10	43.0017	28.9905	96.3808	39.5571	11.2413	155.25	30.0833	25.8937	19.3653	76.2085	92.1147	63.7672	142.477	32.6306	22.5809	8.31084	7.97306	5.85572	17.7118	2.05562
SbARF11	0	0.282632	0.624459	0.667202	0.295258	2.87035	4.60131	0.501268	0.458259	0.420812	0.167495	0.157855	0.111021	2.27836	1.1353	0.592501	0.393726	0.423867	0.511632	0.486105
SbARF12	45.9685	18.8948	21.9314	26.8537	23.1667	46.3095	60.309	28.3215	25.7401	29.7183	84.322	41.9974	13.9329	23.0583	12.6188	10.1537	8.4853	6.18659	8.04079	4.91476
SbARF13	0.208859	27.7396	34.3218	33.0178	41.7332	45.0072	69.4295	45.9144	36.5521	22.8888	44.8368	47.4253	57.7444	30.4766	31.2046	101.155	158.379	128.141	103.693	174.878
SbARF14	32.4911	22.7798	0.336924	9.84255	7.45253	40.1576	22.3214	18.8058	16.8648	26.2726	37.0761	37.2309	101.066	34.4978	32.0869	18.4095	16.2966	7.6123	15.5921	7.63665
SbARF15	1.5912	2.50136	1.32741	3.59815	0.463682	1.43186	0.825555	1.84691	0.54607	1.48581	2.59127	0.259342	22.217	2.33401	2.45657	6.2045	3.84426	2.138	2.00135	1.4823
SbARF16	7.7668	9.70438	29.3257	7.3312	8.90083	6.05336	8.6239	11.7844	7.03941	12.2479	7.70547	6.59725	24.5227	6.32958	4.95609	6.33629	5.63099	3.79322	7.95607	1.01825
SbARF17	32.2574	0.182005	1.02719	1.53557	0.219214	6.69881	4.53859	1.86969	1.26493	0.359415	1.29864	4.33583	1.00832	16.9974	3.57648	3.40712	4.69547	3.21799	5.65227	6.69322
SbARF18	13.392	5.92204	21.8076	8.20709	3.70131	9.65745	12.9488	3.83663	7.22682	17.4131	45.9624	15.0578	8.46257	9.53684	3.90554	3.8953	2.35762	2.25399	3.49586	1.16313
SbLAV1	0	0	0	0	0	0	0	0	0	0	0	0	0	0	3.4728	32.1922	29.7487	33.7821	17.6857	47.8149
SbLAV2	13.8439	11.7812	11.7264	16.8775	11.4185	16.5115	20.7913	12.4481	13.1018	24.1484	18.3984	17.1529	21.3958	15.006	36.1101	26.107	27.6762	20.0555	28.2377	24.4504
SbLAV3	34.5536	11.8454	53.3291	21.7498	12.5549	49.6179	21.2164	40.4641	12.1776	35.4778	71.268	20.491	19.7598	22.8138	14.4607	10.9846	8.73278	7.41126	12.0845	3.19446
SbLAV4	0	0	0	0	0	0	0	0	0	0	0	0	2.12674	55.0938	1.26209	14.4775	25.7348	25.8287	22.0606	39.0853
SbLAV5	0	0.0211591	0.241131	0	0	0	0	0	0	0	0	0	0.0258581	0.83495	1.54552	13.6956	26.0413	29.6249	34.0387	4.40013
SbLAV6	0	0	0	0	0	0	0	0	0	0	0	0	0	22.0246	0.56251	9.5925	8.62456	6.56569	3.15063	16.2903
SbLAV7	13.1705	42.0073	4.82639	17.2614	17.4663	21.1996	12.6985	18.3447	14.1978	10.6284	27.2319	23.0774	34.2241	21.4959	28.8986	26.3923	28.719	26.5885	23.2873	33.1427
SbRAV1	0	0	0	0	0	0.0991946	0	0	0	0	0	0	0.601083	3.10541	2.11955	0.676257	0.336582	0.434819	0.55401	0
SbRAV2	6.27733	0.204294	0.0184774	0.457439	0.214815	0.103003	0.824036	0.422718	0.324426	0	0.197747	0.00887459	0.0277403	2.06017	0.902377	0.22507	0.256302	0.200672	0.273942	0
SbRAV3	1.14278	0.862743	3.16024	16.3161	0.727959	0.803047	2.10423	0.605822	2.48286	3.91343	7.98388	0.363246	3.11232	1.30939	1.59795	1.53978	2.63971	1.19172	0.700794	1.70694
SbRAV4	0.106282	1.55075	1.68309	4.19455	0.889424	0.57337	0.443397	0.981501	0.26075	2.07937	0.343098	0.404189	1.03179	1.95819	0.757368	0.0273352	0.247613	0.342731	0.166354	0
SbRAV5	2.59655	1.36257	0	0	0	0.0251338	0	0.0242701	0	4.44811	0.413593	0.103944	0.974729	6.32097	0.257783	0.263614	0.034113	0.550868	0.64171	0
SbRAV6	1.67982	1.22818	1.75607	2.16081	0.946366	0.60577	1.60969	0.241781	0.206512	0.972484	0.832913	0.768274	0.567742	0.66586	1.44971	0.330386	0.142513	0.20063	0.296439	0.0935119
SbRAV7	1.87549	0	0	0	0	0	0	0	0	0	0	0	0	0	0	0	0	0	0	0
SbRAV8	0	0	0	0	0	0	0	0	0	0	0	0	0	0	1.65608	5.57872	2.21732	7.82735	1.15189	6.378
SbRAV9	0	0	0	0	0	0	0	0	0	0	0	0	0	0	0.285324	0	0	0	0	0
SbRAV10	0	0	0	0	0	0	0	0	0	0	0	0	0	0	0	0	0	0	0	0
SbRAV11	2.90153	0	0	0	0	0	0	0	0	0	0	0	0	0	0.154609	0	0	0	0.0577312	0
SbRAV12	12.1854	11.8886	34.2475	41.9768	75.4544	11.6293	58.0329	14.375	55.3319	4.13935	5.84734	3.8687	2.39247	7.05101	20.2473	4.20693	0.6942	0.19667	0.601392	0
SbRAV13	0.0775744	0	0	0	0	0	0	0	0	0	0	0	0	0	0	0	0	0	0	0
SbRAV14	0	0	0	0	0	0	0	0	0	0	0	0	0	0.111196	0	0	0	0	0	0
SbREM1	0.571937	0	0	0	0.0598284	0	0.0319562	0	0.0584659	0	0.0288488	0.0543768	0.552409	0	0.11238	0.193068	4.53283	3.88081	3.10524	0
SbREM2	3.62998	4.2169	9.14704	9.41863	7.71243	8.42173	8.7706	6.07638	9.3771	9.3115	6.68555	7.81183	6.14833	5.02262	7.04773	3.00901	2.66323	3.32849	3.18876	0.352518
SbREM3	0	0.0935515	0	0	0	0	0	0	0	0.0684227	0	0	0.571635	0.319938	1.49163	0.0247356	0	0.206758	2.14511	0
SbREM4	0	0	0	0	0	0	0	0	0	0	0	0	0	0.137562	0.0225339	0	0	0	0.0420709	0
SbREM5	0	0	0	0	0.0425277	0.0186925	0	0	0	0	0	0	0	0	0	0	0.0253705	0.109251	0.0894847	0
SbREM6	0	0	0	0	0	0	0	0	0	0	0	0	0.0251022	0.162108	0.0265547	0	0	0	0	0
SbREM7	0	0	0	0	0	0.0394198	0	0.0126884	0	0	0.100906	0.0407564	0.0530821	0.191969	0.123538	0	0.0178343	0	0	0
SbREM8	0	0	0	0	0	0	0	0	0.0415212	0	0	0	0.0452664	25.5105	0.111734	0.117525	0.126737	0.24559	0.029801	0
SbREM9	0	0	0	0	0	0	0	0	0	0	0.0224107	0	0.0825251	0.234495	0.0873006	0	0	0	0	0
SbREM10	0.536769	0	0	0	0	0.0213447	0	0	0	0.18578	0	0	0.845028	0.011137	0.0638519	0.111936	0.666317	0.65495	6.53962	0
SbREM11	0.0679131	0.066061	0.0537738	0.186377	0.312584	15.9874	4.82667	0.434194	0.055539	1.92058	3.97366	3.95158	4.21822	94.1315	162.65	110.54	36.2781	39.1284	8.25144	0
SbREM12	5.60321	0	0	0	0.0860379	0.0378168	0.0459554	0.0730346	0.0840785	0	0.165947	0	27.4376	1.38122	0.646444	1.66588	0.769908	0.718335	1.20691	0
SbREM13	0.641924	4.33419	0.179392	1.62843	0.315998	2.05561	0	1.55579	0.0308802	0.201482	6.6434	0.0861612	15.2617	3.82642	3.58511	1.04887	1.09338	0.40589	0.576254	0
SbREM14	0.929804	0.108533	0	0.641571	0.233433	0.519851	0.0664979	0.264204	0.0152078	0.0992255	0.0600317	0.0707208	8.42239	1.67029	1.83574	0.588288	1.37401	1.67909	1.3753	0
SbREM15	3.07637	0	0.0974353	0.0482436	0.102979	0.181052	0.0550042	0.0874153	0	0.13132	0	0	11.4465	0.566806	2.0117	0.902002	0.245735	0.132273	1.22787	0.13101
SbREM16	2.52822	0.163951	0	0.396475	0.42315	0	0	0	1.1027	0	0	0.128197	13.6245	2.58784	0.317933	1.0404	0.841455	0	1.18716	0
SbREM17	1.44077	0.565113	0.165601	0.31887	0.223641	1.46165	0.384328	0.338412	0.256556	2.07073	0.478237	0.689326	4.41991	3.51442	5.00444	2.46542	1.601	2.19817	1.56858	0.371108
SbREM18	0.773884	0	0.0260751	0.271124	0	0.0605651	0	0.0116968	0.0134655	0.0702862	0.279059	0.0250475	1.22334	0	0.217414	0.304912	0.822025	0.442478	0.463901	0.771321
SbREM19	0	0	0	0	0	0	0	0	0	0	0	0	0.650522	0.0168042	0	0.0337791	1.0928	0.235292	0.0513924	0
SbREM20	2.97142	2.4837	2.74294	4.14463	3.47381	4.30598	3.36386	4.37015	5.40953	4.39797	12.0145	10.335	8.59105	22.6507	8.72203	5.65689	6.39596	5.52132	6.57322	5.62755
SbREM21	8.46494	5.9446	2.45216	5.03467	4.42313	1.92894	2.47327	4.15063	2.44823	0.969449	2.56602	1.74309	26.5556	3.693	12.7869	58.9263	43.9918	32.7567	16.481	52.1386
SbREM22	0	0.224381	0.0913235	0.429566	0.265429	0.0848476	0.180439	0.737388	0.0235803	0	0.0930817	0	0	0.199219	0.235689	0.355967	0.230321	0.123976	0.169243	0
SbREM23	2.48692	0	0	0	0	0.246281	0	0	0	1.27594	0	0	15.8902	0.403863	1.62384	3.02591	2.29212	2.05632	0.842141	0.407336
SbREM24	0.715007	0.630808	0.131662	0.352027	0.459203	1.08869	1.24867	0.54336	0.48954	0.248429	0.416009	0.60707	2.55977	0.855264	2.2165	2.28374	2.05874	3.00279	2.06911	2.01814
SbREM25	6.04635	0.299518	0.310302	0.0219488	0.0468511	0.432448	0.400393	0.139196	0.206028	0.687068	0.406641	0.809057	8.93456	1.05298	2.5697	4.4277	3.10242	2.34697	1.64303	4.47029
SbREM26	0	0	0	0	0	0.0838479	0	0	0	0	0.0613233	0	0.383888	0.204164	0.0955536	0.0586288	0	0	0	0
SbREM27	0	0	0	0	0	0.0268489	0	0	0	0	0	0	0	0.0280179	0	0	0	0	0	0
SbREM28	0	0	0	0	0	0	0	0	0	0	0	0	0	0.164418	0.0134665	0	0	0	0.0251421	0
SbREM29	0	0.147422	10.2765	0.20526	0.1153	0.273664	0.197072	0.90044	0.281685	0.0735158	0.0889545	2.02252	0.556861	0.116347	1.0309	0.233876	0.110054	0.177719	0.113217	0
SbREM30	0	0	0	0	0	0	0	0	0	0	0	0	0.75395	0.118036	0.290028	0.0296588	2.57147	4.71029	8.39301	0
SbREM31	1.08814	0	0	0.0328158	0.0350237	0.0307884	0	0.0297304	0.17113	0.223313	0.0337763	0	3.5572	0.224903	0.31578	0.161461	0.793969	1.12467	1.71956	0.445571
SbREM32	0.0455162	0	0	0	0	0	0	0	0	0.0485734	0	0.0346196	0	0	0.0572383	0	0	0	0	0
SbREM33	0.192819	4.44374	0.986513	3.94255	1.77497	4.04813	2.41326	3.00289	0.812691	1.29793	3.39957	1.77118	4.63715	3.38179	3.21748	1.7281	1.33286	1.19575	0.487529	1.2317
SbREM34	0	0	0	0	0	0	0	0	0	0	0	0	0	0	0	0	0	0	0	0
SbREM35	4.23297	3.10085	1.54481	2.64979	1.99714	2.422	2.63179	2.45015	1.9944	1.85896	1.81354	2.0404	8.80069	2.95539	3.36254	5.14781	5.54839	6.60978	4.6624	8.30847
SbREM36	0.056126	0	0	0	0	0	0	0	0	0	0	0	0.133439	0.0861743	0.317612	0.476367	0	0.120661	0.065887	0
SbREM37	0.0453308	0	0	0	0.0379352	0	0	0	0	0.193502	0	0	0.350264	0	0.0570051	0	0.0452616	0	0	0
