# Supplementary material for: Genome-Wide Dissection of Sorghum B3 Transcription Factor Family Identifies SbLAV1 as a Critical Transcriptional Regulator of Starch Biosynthesis in Developing Sorghum Grains
Source: Plants (Basel). 2025 Jun 3;14(11):1701. doi: 10.3390/plants14111701 (PMC12157820; doi:10.3390/plants14111701)
Supplement: Supplementary file 1 [file plants-14-01701-s001.zip › Table S3 Primer sequences for this muscripts.xlsx]

## Sheet: Sheet1
Table S3 All the primer sequence information used in the experiment
Primer Classification	Primer Name	Primer Sequence
Primers for gene cloning of transcription factor	SbLAV1F	5'-GCTTGTCCAGTTCGTCTCCTCA-3'
	SbLAV1R	5'-CTCTTCTATTCCAATACATGCCTTTC-3'
	SbLAV1QF	5'-CTTGTCCAGTTCGTCTCCTCA-3'
	SbLAV1QR	5'-GCAGAGAGACACGACGAGTTG-3'
	SbARF1QF	5'-GGTACTTTGGGTGGGTTCGTGT-3'
	SbARF1QR	5'-CTGCGGGAAGTAGTAGACACGG-3'
	SbARF13QF	5'-TGCCCTAAACTCAAGGTCCG-3'
	SbARF13QR	5'-GGGCACACCCAAAAACTTAGC-3'
	SbLAV2QF	5'-AAACGTTCCATTCCGAAGAGG-3'
	SbLAV2QR	5'-AAGTATGAATAGGGGCGGTCC-3'
	SbLAV3QF	5'-ATGGGTGAACAGAGAAGAGCC-3'
	SbLAV3QR	5'-GCAGGGTGGAAGTTGAGGTC-3'
	SbLAV4QF	5'-CAGGCGGGCTATTTGTCTCGG-3'
	SbLAV4QR	5'-AGCGGGCTCTGAAATGGGGT-3'
	SbLAV5QF	5'-CAGAACCATCACCTCCAGAAGA-3'
	SbLAV5QR	5'-GCTCTGGTGGAAAGGGTATTG-3'
	SbLAV7QF	5'-ATCCTGCTCTACTTACCCTACACA-3'
	SbLAV7QR	5'-CACAACCTGAATCCTTATCCG-3'
	SbREM1QF	5'-AATGCTATCTCAACGCCAAGG-3'
	SbREM1QR	5'-ATCCAGAAGAACAGAGAGATTAGCA-3'
	SbREM22QF	5'-CCTTCTCCCCTGTTTTCGTGC-3'
	SbREM22QR	5'-ACCCCTCATCGTCGTCCGTT-3'
	SbREM31QF	5'-TGAGTATGAATCACCAAAAGACAGC-3'
	SbREM31QR	5'-TCGGATGGAAGCCAAACCTAT-3'
	SbActinQF	5'-ATGTTCCCTGGGATTGCTGA-3'
	SbActinQR	5'-CGTACTCAGCCTTGGCAATC-3'
	SbEIF4αQF	5'-CAACTTTGTCACCCGCGATGA-3'
	SbEIF4αQR	5'-TCCAGAAACCTTAGCAGCCCA-3'
Primers for sub-celluar location	SbLAV1-eGFPF	5'-ATTTGGAGAGGACAGGGTACCATGGACGCCTCCACCGGCGTG-3'
	SbLAV1-eGFPR	5'-GGTACTAGTGTCGACTCTAGATAATTTAGATTTAAAGCTCCC3'
Primers for plant expression vector (pBI221) construction	SbLAV1-221F	5'-CAGGTCGACTCTAGAGGATCCATGGACGCCTCCACCGGCGTG-3'
	SbLAV1-221R	5'-CGATCGGGGAAATTCGAGCTCTTATAATTTAGATTTAAAGCT-3'
Primers for SbLAV1-pGBKT7 construction	SbLAV1-BKF	5'-TCAGAGGAGGACCTGCATATGATGGACGCCTCCACCGGCGTG-3'
	SbLAV1-BKR	5'-CCGCTGCAGGTCGACGGATCCTTATAATTTAGATTTAAAGCT-3'
Primers for plantprokaryotic expression vector (pET32a) construction	SbLAV1-32aF	5'-GCCATGGCTGATATCGGATCCATGGACGCCTCCACCGGCGTG-3'
	SbLAV1-32aR	5'-CTCGAGTGCGGCCGCAAGCTTTTATAATTTAGATTTAAAGCT-3'
